# Supplementary material for: Database: web application for visualization of the cumulated RNAseq data against the salicylic acid (SA) and methyl jasmonate (MeJA) treatment of Arabidopsis thaliana
Source: BMC Plant Biol. 2020 Oct 2;20:453. doi: 10.1186/s12870-020-02659-y (PMC7532101; doi:10.1186/s12870-020-02659-y)
Supplement: Supplementary file 2 — Additional file 2. [file 12870_2020_2659_MOESM2_ESM.xlsx]

## Sheet: Sheet1
	Study ID	Run ID	Assay type	Genotype	Treatment	Developmental stage	Tissue	Layout
0	SRP031882	SRR1038879	RNA	Col	Con,NA_16h	5-w-old plant	Leaf	S
1	SRP031882	SRR1038661	RNA	Col	Con,NA_0h	5-w-old plant	Leaf	S
2	SRP031882	SRR1038815	RNA	Col	Con,NA_7h	5-w-old plant	Leaf	S
3	SRP031882	SRR1038806	RNA	Col	Con,NA_6h	5-w-old plant	Leaf	S
4	SRP031882	SRR1038827	RNA	Col	Con,NA_8h	5-w-old plant	Leaf	S
5	SRP031882	SRR1038778	RNA	Col	Con,NA_4h	5-w-old plant	Leaf	S
6	SRP031882	SRR1038807	RNA	Col	Con,NA_6h	5-w-old plant	Leaf	S
7	SRP031882	SRR1038757	RNA	Col	Con,NA_3h	5-w-old plant	Leaf	S
8	SRP031882	SRR1038857	RNA	Col	Con,NA_10h	5-w-old plant	Leaf	S
9	SRP031882	SRR1038704	RNA	Col	Con,NA_1h	5-w-old plant	Leaf	S
10	SRP031882	SRR1038822	RNA	Col	Con,NA_7h	5-w-old plant	Leaf	S
11	SRP031882	SRR1038716	RNA	Col	Con,NA_1.5h	5-w-old plant	Leaf	S
12	SRP031882	SRR1038836	RNA	Col	Con,NA_8h	5-w-old plant	Leaf	S
13	SRP031882	SRR1038881	RNA	Col	Con,NA_16h	5-w-old plant	Leaf	S
14	SRP031882	SRR1038833	RNA	Col	Con,NA_8h	5-w-old plant	Leaf	S
15	SRP031882	SRR1038761	RNA	Col	Con,NA_3h	5-w-old plant	Leaf	S
16	SRP031882	SRR1038671	RNA	Col	Con,NA_15m	5-w-old plant	Leaf	S
17	SRP031882	SRR1038682	RNA	Col	Con,NA_15m	5-w-old plant	Leaf	S
18	SRP031882	SRR1038695	RNA	Col	Con,NA_30m	5-w-old plant	Leaf	S
19	SRP031882	SRR1038775	RNA	Col	Con,NA_4h	5-w-old plant	Leaf	S
20	SRP031882	SRR1038733	RNA	Col	Con,NA_2h	5-w-old plant	Leaf	S
21	SRP031882	SRR1038719	RNA	Col	Con,NA_1.5h	5-w-old plant	Leaf	S
22	SRP031882	SRR1038698	RNA	Col	Con,NA_30m	5-w-old plant	Leaf	S
23	SRP031882	SRR1038755	RNA	Col	Con,NA_3h	5-w-old plant	Leaf	S
24	SRP112501	SRR5831022	RNA	Col	Con,DMSO_6h	3w-old	Leaf	P
25	SRP031882	SRR1038748	RNA	Col	Con,NA_3h	5-w-old plant	Leaf	S
26	SRP031882	SRR1038670	RNA	Col	Con,NA_15m	5-w-old plant	Leaf	S
27	SRP031882	SRR1038820	RNA	Col	Con,NA_7h	5-w-old plant	Leaf	S
28	SRP031882	SRR1038797	RNA	Col	Con,NA_6h	5-w-old plant	Leaf	S
29	SRP031882	SRR1038886	RNA	Col	Con,NA_16h	5-w-old plant	Leaf	S
30	SRP031882	SRR1038792	RNA	Col	Con,NA_5h	5-w-old plant	Leaf	S
31	SRP031882	SRR1038805	RNA	Col	Con,NA_6h	5-w-old plant	Leaf	S
32	SRP031882	SRR1038863	RNA	Col	Con,NA_12h	5-w-old plant	Leaf	S
33	SRP031882	SRR1038780	RNA	Col	Con,NA_5h	5-w-old plant	Leaf	S
34	SRP031882	SRR1038875	RNA	Col	Con,NA_16h	5-w-old plant	Leaf	S
35	SRP031882	SRR1038776	RNA	Col	Con,NA_4h	5-w-old plant	Leaf	S
36	SRP031882	SRR1038742	RNA	Col	Con,NA_2h	5-w-old plant	Leaf	S
37	SRP031882	SRR1038860	RNA	Col	Con,NA_12h	5-w-old plant	Leaf	S
38	SRP031882	SRR1038655	RNA	Col	Con,NA_0h	5-w-old plant	Leaf	S
39	SRP031882	SRR1038663	RNA	Col	Con,NA_0h	5-w-old plant	Leaf	S
40	SRP031882	SRR1038729	RNA	Col	Con,NA_1.5h	5-w-old plant	Leaf	S
41	SRP031882	SRR1038813	RNA	Col	Con,NA_7h	5-w-old plant	Leaf	S
42	SRP031882	SRR1038714	RNA	Col	Con,NA_1h	5-w-old plant	Leaf	S
43	SRP031882	SRR1038832	RNA	Col	Con,NA_8h	5-w-old plant	Leaf	S
44	SRP031882	SRR1038738	RNA	Col	Con,NA_2h	5-w-old plant	Leaf	S
45	SRP031882	SRR1038762	RNA	Col	Con,NA_3h	5-w-old plant	Leaf	S
46	SRP031882	SRR1038808	RNA	Col	Con,NA_6h	5-w-old plant	Leaf	S
47	SRP031882	SRR1038854	RNA	Col	Con,NA_10h	5-w-old plant	Leaf	S
48	SRP031882	SRR1038779	RNA	Col	Con,NA_5h	5-w-old plant	Leaf	S
49	SRP031882	SRR1038731	RNA	Col	Con,NA_2h	5-w-old plant	Leaf	S
50	SRP031882	SRR1038783	RNA	Col	Con,NA_5h	5-w-old plant	Leaf	S
51	SRP031882	SRR1038817	RNA	Col	Con,NA_7h	5-w-old plant	Leaf	S
52	SRP031882	SRR1038684	RNA	Col	Con,NA_30m	5-w-old plant	Leaf	S
53	SRP031882	SRR1038736	RNA	Col	Con,NA_2h	5-w-old plant	Leaf	S
54	SRP031882	SRR1038814	RNA	Col	Con,NA_7h	5-w-old plant	Leaf	S
55	SRP031882	SRR1038717	RNA	Col	Con,NA_1.5h	5-w-old plant	Leaf	S
56	SRP031882	SRR1038741	RNA	Col	Con,NA_2h	5-w-old plant	Leaf	S
57	SRP031882	SRR1038718	RNA	Col	Con,NA_1.5h	5-w-old plant	Leaf	S
58	SRP031882	SRR1038862	RNA	Col	Con,NA_12h	5-w-old plant	Leaf	S
59	SRP031882	SRR1038703	RNA	Col	Con,NA_1h	5-w-old plant	Leaf	S
60	SRP031882	SRR1038696	RNA	Col	Con,NA_30m	5-w-old plant	Leaf	S
61	SRP031882	SRR1038725	RNA	Col	Con,NA_1.5h	5-w-old plant	Leaf	S
62	SRP031882	SRR1038840	RNA	Col	Con,NA_8h	5-w-old plant	Leaf	S
63	SRP031882	SRR1038721	RNA	Col	Con,NA_1.5h	5-w-old plant	Leaf	S
64	SRP031882	SRR1038740	RNA	Col	Con,NA_2h	5-w-old plant	Leaf	S
65	SRP031882	SRR1038826	RNA	Col	Con,NA_7h	5-w-old plant	Leaf	S
66	SRP031882	SRR1038767	RNA	Col	Con,NA_4h	5-w-old plant	Leaf	S
67	SRP031882	SRR1038760	RNA	Col	Con,NA_3h	5-w-old plant	Leaf	S
68	SRP031882	SRR1038746	RNA	Col	Con,NA_2h	5-w-old plant	Leaf	S
69	SRP031882	SRR1038665	RNA	Col	Con,NA_0h	5-w-old plant	Leaf	S
70	SRP031882	SRR1038754	RNA	Col	Con,NA_3h	5-w-old plant	Leaf	S
71	SRP031882	SRR1038706	RNA	Col	Con,NA_1h	5-w-old plant	Leaf	S
72	SRP031882	SRR1038834	RNA	Col	Con,NA_8h	5-w-old plant	Leaf	S
73	SRP031882	SRR1038868	RNA	Col	Con,NA_12h	5-w-old plant	Leaf	S
74	SRP031882	SRR1038768	RNA	Col	Con,NA_4h	5-w-old plant	Leaf	S
75	SRP031882	SRR1038685	RNA	Col	Con,NA_30m	5-w-old plant	Leaf	S
76	SRP031882	SRR1038713	RNA	Col	Con,NA_1h	5-w-old plant	Leaf	S
77	SRP031882	SRR1038793	RNA	Col	Con,NA_5h	5-w-old plant	Leaf	S
78	SRP031882	SRR1038818	RNA	Col	Con,NA_7h	5-w-old plant	Leaf	S
79	SRP031882	SRR1038681	RNA	Col	Con,NA_15m	5-w-old plant	Leaf	S
80	SRP031882	SRR1038795	RNA	Col	Con,NA_6h	5-w-old plant	Leaf	S
81	SRP031882	SRR1038666	RNA	Col	Con,NA_0h	5-w-old plant	Leaf	S
82	SRP031882	SRR1038786	RNA	Col	Con,NA_5h	5-w-old plant	Leaf	S
83	SRP031882	SRR1038673	RNA	Col	Con,NA_15m	5-w-old plant	Leaf	S
84	SRP031882	SRR1038728	RNA	Col	Con,NA_1.5h	5-w-old plant	Leaf	S
85	SRP031882	SRR1038691	RNA	Col	Con,NA_30m	5-w-old plant	Leaf	S
86	SRP031882	SRR1038656	RNA	Col	Con,NA_0h	5-w-old plant	Leaf	S
87	SRP031882	SRR1038838	RNA	Col	Con,NA_8h	5-w-old plant	Leaf	S
88	SRP031882	SRR1038679	RNA	Col	Con,NA_15m	5-w-old plant	Leaf	S
89	SRP031882	SRR1038674	RNA	Col	Con,NA_15m	5-w-old plant	Leaf	S
90	SRP031882	SRR1038705	RNA	Col	Con,NA_1h	5-w-old plant	Leaf	S
91	SRP031882	SRR1038794	RNA	Col	Con,NA_5h	5-w-old plant	Leaf	S
92	SRP031882	SRR1038765	RNA	Col	Con,NA_4h	5-w-old plant	Leaf	S
93	SRP031882	SRR1038846	RNA	Col	Con,NA_10h	5-w-old plant	Leaf	S
94	SRP031882	SRR1038787	RNA	Col	Con,NA_5h	5-w-old plant	Leaf	S
95	SRP031882	SRR1038726	RNA	Col	Con,NA_1.5h	5-w-old plant	Leaf	S
96	SRP031882	SRR1038701	RNA	Col	Con,NA_1h	5-w-old plant	Leaf	S
97	SRP031882	SRR1038677	RNA	Col	Con,NA_15m	5-w-old plant	Leaf	S
98	SRP031882	SRR1038877	RNA	Col	Con,NA_16h	5-w-old plant	Leaf	S
99	SRP031882	SRR1038810	RNA	Col	Con,NA_6h	5-w-old plant	Leaf	S
100	SRP031882	SRR1038883	RNA	Col	Con,NA_16h	5-w-old plant	Leaf	S
101	SRP031882	SRR1038712	RNA	Col	Con,NA_1h	5-w-old plant	Leaf	S
102	SRP031882	SRR1038861	RNA	Col	Con,NA_12h	5-w-old plant	Leaf	S
103	SRP031882	SRR1038766	RNA	Col	Con,NA_4h	5-w-old plant	Leaf	S
104	SRP031882	SRR1038689	RNA	Col	Con,NA_30m	5-w-old plant	Leaf	S
105	SRP031882	SRR1038873	RNA	Col	Con,NA_12h	5-w-old plant	Leaf	S
106	SRP031882	SRR1038652	RNA	Col	Con,NA_0h	5-w-old plant	Leaf	S
107	SRP031882	SRR1038830	RNA	Col	Con,NA_8h	5-w-old plant	Leaf	S
108	SRP031882	SRR1038659	RNA	Col	Con,NA_0h	5-w-old plant	Leaf	S
109	SRP031882	SRR1038882	RNA	Col	Con,NA_16h	5-w-old plant	Leaf	S
110	SRP031882	SRR1038859	RNA	Col	Con,NA_12h	5-w-old plant	Leaf	S
111	SRP112501	SRR5831033	RNA	Col	Con,DMSO_24h	3w-old	Leaf	P
112	SRP031882	SRR1038784	RNA	Col	Con,NA_5h	5-w-old plant	Leaf	S
113	SRP031882	SRR1038802	RNA	Col	Con,NA_6h	5-w-old plant	Leaf	S
114	SRP031882	SRR1038756	RNA	Col	Con,NA_3h	5-w-old plant	Leaf	S
115	SRP031882	SRR1038759	RNA	Col	Con,NA_3h	5-w-old plant	Leaf	S
116	SRP031882	SRR1038727	RNA	Col	Con,NA_1.5h	5-w-old plant	Leaf	S
117	SRP031882	SRR1038745	RNA	Col	Con,NA_2h	5-w-old plant	Leaf	S
118	SRP031882	SRR1038816	RNA	Col	Con,NA_7h	5-w-old plant	Leaf	S
119	SRP031882	SRR1038710	RNA	Col	Con,NA_1h	5-w-old plant	Leaf	S
120	SRP031882	SRR1038870	RNA	Col	Con,NA_12h	5-w-old plant	Leaf	S
121	SRP031882	SRR1038769	RNA	Col	Con,NA_4h	5-w-old plant	Leaf	S
122	SRP031882	SRR1038774	RNA	Col	Con,NA_4h	5-w-old plant	Leaf	S
123	SRP031882	SRR1038669	RNA	Col	Con,NA_15m	5-w-old plant	Leaf	S
124	SRP031882	SRR1038880	RNA	Col	Con,NA_16h	5-w-old plant	Leaf	S
125	SRP031882	SRR1038798	RNA	Col	Con,NA_6h	5-w-old plant	Leaf	S
126	SRP031882	SRR1038715	RNA	Col	Con,NA_1.5h	5-w-old plant	Leaf	S
127	SRP031882	SRR1038690	RNA	Col	Con,NA_30m	5-w-old plant	Leaf	S
128	SRP031882	SRR1038654	RNA	Col	Con,NA_0h	5-w-old plant	Leaf	S
129	SRP031882	SRR1038874	RNA	Col	Con,NA_12h	5-w-old plant	Leaf	S
130	SRP031882	SRR1038845	RNA	Col	Con,NA_10h	5-w-old plant	Leaf	S
131	SRP031882	SRR1038686	RNA	Col	Con,NA_30m	5-w-old plant	Leaf	S
132	SRP031882	SRR1038723	RNA	Col	Con,NA_1.5h	5-w-old plant	Leaf	S
133	SRP031882	SRR1038668	RNA	Col	Con,NA_15m	5-w-old plant	Leaf	S
134	SRP031882	SRR1038812	RNA	Col	Con,NA_7h	5-w-old plant	Leaf	S
135	SRP031882	SRR1038839	RNA	Col	Con,NA_8h	5-w-old plant	Leaf	S
136	SRP031882	SRR1038831	RNA	Col	Con,NA_8h	5-w-old plant	Leaf	S
137	SRP031882	SRR1038735	RNA	Col	Con,NA_2h	5-w-old plant	Leaf	S
138	SRP031882	SRR1038829	RNA	Col	Con,NA_8h	5-w-old plant	Leaf	S
139	SRP031882	SRR1038848	RNA	Col	Con,NA_10h	5-w-old plant	Leaf	S
140	SRP031882	SRR1038662	RNA	Col	Con,NA_0h	5-w-old plant	Leaf	S
141	SRP031882	SRR1038821	RNA	Col	Con,NA_7h	5-w-old plant	Leaf	S
142	SRP112501	SRR5831021	RNA	Col	Con,DMSO_6h	3w-old	Leaf	P
143	SRP031882	SRR1038796	RNA	Col	Con,NA_6h	5-w-old plant	Leaf	S
144	SRP031882	SRR1038693	RNA	Col	Con,NA_30m	5-w-old plant	Leaf	S
145	SRP112501	SRR5831034	RNA	Col	Con,DMSO_24h	3w-old	Leaf	P
146	SRP031882	SRR1038763	RNA	Col	Con,NA_4h	5-w-old plant	Leaf	S
147	SRP031882	SRR1038699	RNA	Col	Con,NA_1h	5-w-old plant	Leaf	S
148	SRP031882	SRR1038788	RNA	Col	Con,NA_5h	5-w-old plant	Leaf	S
149	SRP031882	SRR1038876	RNA	Col	Con,NA_16h	5-w-old plant	Leaf	S
150	SRP031882	SRR1038828	RNA	Col	Con,NA_8h	5-w-old plant	Leaf	S
151	SRP031882	SRR1038672	RNA	Col	Con,NA_15m	5-w-old plant	Leaf	S
152	SRP031882	SRR1038751	RNA	Col	Con,NA_3h	5-w-old plant	Leaf	S
153	SRP031882	SRR1038692	RNA	Col	Con,NA_30m	5-w-old plant	Leaf	S
154	SRP031882	SRR1038872	RNA	Col	Con,NA_12h	5-w-old plant	Leaf	S
155	SRP031882	SRR1038858	RNA	Col	Con,NA_10h	5-w-old plant	Leaf	S
156	SRP031882	SRR1038694	RNA	Col	Con,NA_30m	5-w-old plant	Leaf	S
157	SRP031882	SRR1038749	RNA	Col	Con,NA_3h	5-w-old plant	Leaf	S
158	SRP031882	SRR1038658	RNA	Col	Con,NA_0h	5-w-old plant	Leaf	S
159	SRP031882	SRR1038800	RNA	Col	Con,NA_6h	5-w-old plant	Leaf	S
160	SRP031882	SRR1038867	RNA	Col	Con,NA_12h	5-w-old plant	Leaf	S
161	SRP031882	SRR1038653	RNA	Col	Con,NA_0h	5-w-old plant	Leaf	S
162	SRP031882	SRR1038739	RNA	Col	Con,NA_2h	5-w-old plant	Leaf	S
163	SRP031882	SRR1038688	RNA	Col	Con,NA_30m	5-w-old plant	Leaf	S
164	SRP031882	SRR1038790	RNA	Col	Con,NA_5h	5-w-old plant	Leaf	S
165	SRP031882	SRR1038865	RNA	Col	Con,NA_12h	5-w-old plant	Leaf	S
166	SRP031882	SRR1038841	RNA	Col	Con,NA_8h	5-w-old plant	Leaf	S
167	SRP031882	SRR1038777	RNA	Col	Con,NA_4h	5-w-old plant	Leaf	S
168	SRP031882	SRR1038675	RNA	Col	Con,NA_15m	5-w-old plant	Leaf	S
169	SRP031882	SRR1038720	RNA	Col	Con,NA_1.5h	5-w-old plant	Leaf	S
170	SRP031882	SRR1038885	RNA	Col	Con,NA_16h	5-w-old plant	Leaf	S
171	SRP031882	SRR1038707	RNA	Col	Con,NA_1h	5-w-old plant	Leaf	S
172	SRP031882	SRR1038764	RNA	Col	Con,NA_4h	5-w-old plant	Leaf	S
173	SRP031882	SRR1038730	RNA	Col	Con,NA_1.5h	5-w-old plant	Leaf	S
174	SRP031882	SRR1038864	RNA	Col	Con,NA_12h	5-w-old plant	Leaf	S
175	SRP031882	SRR1038789	RNA	Col	Con,NA_5h	5-w-old plant	Leaf	S
176	SRP031882	SRR1038801	RNA	Col	Con,NA_6h	5-w-old plant	Leaf	S
177	SRP112501	SRR5831035	RNA	Col	Con,DMSO_24h	3w-old	Leaf	P
178	SRP031882	SRR1038824	RNA	Col	Con,NA_7h	5-w-old plant	Leaf	S
179	SRP031882	SRR1038708	RNA	Col	Con,NA_1h	5-w-old plant	Leaf	S
180	SRP031882	SRR1038687	RNA	Col	Con,NA_30m	5-w-old plant	Leaf	S
181	SRP031882	SRR1038888	RNA	Col	Con,NA_16h	5-w-old plant	Leaf	S
182	SRP112501	SRR5831044	RNA	Col	Con,DMSO_72h	3w-old	Leaf	P
183	SRP031882	SRR1038683	RNA	Col	Con,NA_30m	5-w-old plant	Leaf	S
184	SRP031882	SRR1038651	RNA	Col	Con,NA_0h	5-w-old plant	Leaf	S
185	SRP031882	SRR1038697	RNA	Col	Con,NA_30m	5-w-old plant	Leaf	S
186	SRP031882	SRR1038657	RNA	Col	Con,NA_0h	5-w-old plant	Leaf	S
187	SRP031882	SRR1038843	RNA	Col	Con,NA_10h	5-w-old plant	Leaf	S
188	SRP031882	SRR1038855	RNA	Col	Con,NA_10h	5-w-old plant	Leaf	S
189	SRP031882	SRR1038819	RNA	Col	Con,NA_7h	5-w-old plant	Leaf	S
190	SRP031882	SRR1038737	RNA	Col	Con,NA_2h	5-w-old plant	Leaf	S
191	SRP031882	SRR1038773	RNA	Col	Con,NA_4h	5-w-old plant	Leaf	S
192	SRP031882	SRR1038869	RNA	Col	Con,NA_12h	5-w-old plant	Leaf	S
193	SRP031882	SRR1038667	RNA	Col	Con,NA_15m	5-w-old plant	Leaf	S
194	SRP031882	SRR1038702	RNA	Col	Con,NA_1h	5-w-old plant	Leaf	S
195	SRP031882	SRR1038884	RNA	Col	Con,NA_16h	5-w-old plant	Leaf	S
196	SRP031882	SRR1038785	RNA	Col	Con,NA_5h	5-w-old plant	Leaf	S
197	SRP031882	SRR1038811	RNA	Col	Con,NA_7h	5-w-old plant	Leaf	S
198	SRP031882	SRR1038750	RNA	Col	Con,NA_3h	5-w-old plant	Leaf	S
199	SRP031882	SRR1038837	RNA	Col	Con,NA_8h	5-w-old plant	Leaf	S
200	SRP031882	SRR1038803	RNA	Col	Con,NA_6h	5-w-old plant	Leaf	S
201	SRP031882	SRR1038781	RNA	Col	Con,NA_5h	5-w-old plant	Leaf	S
202	SRP031882	SRR1038856	RNA	Col	Con,NA_10h	5-w-old plant	Leaf	S
203	SRP031882	SRR1038752	RNA	Col	Con,NA_3h	5-w-old plant	Leaf	S
204	SRP112501	SRR5831023	RNA	Col	Con,DMSO_6h	3w-old	Leaf	P
205	SRP031882	SRR1038825	RNA	Col	Con,NA_7h	5-w-old plant	Leaf	S
206	SRP031882	SRR1038871	RNA	Col	Con,NA_12h	5-w-old plant	Leaf	S
207	SRP031882	SRR1038878	RNA	Col	Con,NA_16h	5-w-old plant	Leaf	S
208	SRP031882	SRR1038664	RNA	Col	Con,NA_0h	5-w-old plant	Leaf	S
209	SRP031882	SRR1038734	RNA	Col	Con,NA_2h	5-w-old plant	Leaf	S
210	SRP031882	SRR1038853	RNA	Col	Con,NA_10h	5-w-old plant	Leaf	S
211	SRP031882	SRR1038804	RNA	Col	Con,NA_6h	5-w-old plant	Leaf	S
212	SRP031882	SRR1038823	RNA	Col	Con,NA_7h	5-w-old plant	Leaf	S
213	SRP031882	SRR1038835	RNA	Col	Con,NA_8h	5-w-old plant	Leaf	S
214	SRP031882	SRR1038791	RNA	Col	Con,NA_5h	5-w-old plant	Leaf	S
215	SRP031882	SRR1038660	RNA	Col	Con,NA_0h	5-w-old plant	Leaf	S
216	SRP031882	SRR1038887	RNA	Col	Con,NA_16h	5-w-old plant	Leaf	S
217	SRP031882	SRR1038849	RNA	Col	Con,NA_10h	5-w-old plant	Leaf	S
218	SRP031882	SRR1038771	RNA	Col	Con,NA_4h	5-w-old plant	Leaf	S
219	SRP031882	SRR1038782	RNA	Col	Con,NA_5h	5-w-old plant	Leaf	S
220	SRP031882	SRR1038722	RNA	Col	Con,NA_1.5h	5-w-old plant	Leaf	S
221	SRP031882	SRR1038852	RNA	Col	Con,NA_10h	5-w-old plant	Leaf	S
222	SRP031882	SRR1038842	RNA	Col	Con,NA_8h	5-w-old plant	Leaf	S
223	SRP031882	SRR1038851	RNA	Col	Con,NA_10h	5-w-old plant	Leaf	S
224	SRP031882	SRR1038772	RNA	Col	Con,NA_4h	5-w-old plant	Leaf	S
225	SRP031882	SRR1038844	RNA	Col	Con,NA_10h	5-w-old plant	Leaf	S
226	SRP031882	SRR1038770	RNA	Col	Con,NA_4h	5-w-old plant	Leaf	S
227	SRP031882	SRR1038711	RNA	Col	Con,NA_1h	5-w-old plant	Leaf	S
228	SRP031882	SRR1038709	RNA	Col	Con,NA_1h	5-w-old plant	Leaf	S
229	SRP031882	SRR1038744	RNA	Col	Con,NA_2h	5-w-old plant	Leaf	S
230	SRP031882	SRR1038809	RNA	Col	Con,NA_6h	5-w-old plant	Leaf	S
231	SRP031882	SRR1038866	RNA	Col	Con,NA_12h	5-w-old plant	Leaf	S
232	SRP031882	SRR1038732	RNA	Col	Con,NA_2h	5-w-old plant	Leaf	S
233	SRP031882	SRR1038799	RNA	Col	Con,NA_6h	5-w-old plant	Leaf	S
234	SRP031882	SRR1038758	RNA	Col	Con,NA_3h	5-w-old plant	Leaf	S
235	SRP031882	SRR1038850	RNA	Col	Con,NA_10h	5-w-old plant	Leaf	S
236	SRP031882	SRR1038700	RNA	Col	Con,NA_1h	5-w-old plant	Leaf	S
237	SRP031882	SRR1038743	RNA	Col	Con,NA_2h	5-w-old plant	Leaf	S
238	SRP031882	SRR1038847	RNA	Col	Con,NA_10h	5-w-old plant	Leaf	S
239	SRP031882	SRR1038747	RNA	Col	Con,NA_3h	5-w-old plant	Leaf	S
240	SRP031882	SRR1038676	RNA	Col	Con,NA_15m	5-w-old plant	Leaf	S
241	SRP031882	SRR1038753	RNA	Col	Con,NA_3h	5-w-old plant	Leaf	S
242	SRP031882	SRR1038680	RNA	Col	Con,NA_15m	5-w-old plant	Leaf	S
243	SRP031882	SRR1038678	RNA	Col	Con,NA_15m	5-w-old plant	Leaf	S
244	SRP031882	SRR1038724	RNA	Col	Con,NA_1.5h	5-w-old plant	Leaf	S
245	SRP031882	SRR1039309	RNA	Col	SA_1.0mM,12h	5-w-old plant	Leaf	S
246	SRP031882	SRR1039301	RNA	Col	SA_1.0mM,10h	5-w-old plant	Leaf	S
247	SRP031882	SRR1039308	RNA	Col	SA_1.0mM,12h	5-w-old plant	Leaf	S
248	SRP031882	SRR1039264	RNA	Col	SA_1.0mM,7h	5-w-old plant	Leaf	S
249	SRP031882	SRR1039324	RNA	Col	SA_1.0mM,16h	5-w-old plant	Leaf	S
250	SRP031882	SRR1039235	RNA	Col	SA_1.0mM,5h	5-w-old plant	Leaf	S
251	SRP031882	SRR1039218	RNA	Col	SA_1.0mM,4h	5-w-old plant	Leaf	S
252	SRP031882	SRR1039198	RNA	Col	SA_1.0mM,3h	5-w-old plant	Leaf	S
253	SRP031882	SRR1039182	RNA	Col	SA_1.0mM,2h	5-w-old plant	Leaf	S
254	SRP031882	SRR1039179	RNA	Col	SA_1.0mM,2h	5-w-old plant	Leaf	S
255	SRP031882	SRR1039211	RNA	Col	SA_1.0mM,4h	5-w-old plant	Leaf	S
256	SRP031882	SRR1039202	RNA	Col	SA_1.0mM,3h	5-w-old plant	Leaf	S
257	SRP031882	SRR1039184	RNA	Col	SA_1.0mM,2h	5-w-old plant	Leaf	S
258	SRP031882	SRR1039276	RNA	Col	SA_1.0mM,8h	5-w-old plant	Leaf	S
259	SRP031882	SRR1039251	RNA	Col	SA_1.0mM,6h	5-w-old plant	Leaf	S
260	SRP031882	SRR1039216	RNA	Col	SA_1.0mM,4h	5-w-old plant	Leaf	S
261	SRP031882	SRR1039117	RNA	Col	SA_1.0mM,15m	5-w-old plant	Leaf	S
262	SRP031882	SRR1039305	RNA	Col	SA_1.0mM,12h	5-w-old plant	Leaf	S
263	SRP031882	SRR1039128	RNA	Col	SA_1.0mM,15m	5-w-old plant	Leaf	S
264	SRP031882	SRR1039293	RNA	Col	SA_1.0mM,10h	5-w-old plant	Leaf	S
265	SRP031882	SRR1039260	RNA	Col	SA_1.0mM,7h	5-w-old plant	Leaf	S
266	SRP031882	SRR1039262	RNA	Col	SA_1.0mM,7h	5-w-old plant	Leaf	S
267	SRP031882	SRR1039138	RNA	Col	SA_1.0mM,30m	5-w-old plant	Leaf	S
268	SRP031882	SRR1039176	RNA	Col	SA_1.0mM,1.5h	5-w-old plant	Leaf	S
269	SRP031882	SRR1039299	RNA	Col	SA_1.0mM,10h	5-w-old plant	Leaf	S
270	SRP031882	SRR1039127	RNA	Col	SA_1.0mM,15m	5-w-old plant	Leaf	S
271	SRP031882	SRR1039168	RNA	Col	SA_1.0mM,1.5h	5-w-old plant	Leaf	S
272	SRP031882	SRR1039158	RNA	Col	SA_1.0mM,1h	5-w-old plant	Leaf	S
273	SRP031882	SRR1039288	RNA	Col	SA_1.0mM,8h	5-w-old plant	Leaf	S
274	SRP031882	SRR1039271	RNA	Col	SA_1.0mM,7h	5-w-old plant	Leaf	S
275	SRP031882	SRR1039153	RNA	Col	SA_1.0mM,1h	5-w-old plant	Leaf	S
276	SRP031882	SRR1039221	RNA	Col	SA_1.0mM,4h	5-w-old plant	Leaf	S
277	SRP031882	SRR1039119	RNA	Col	SA_1.0mM,15m	5-w-old plant	Leaf	S
278	SRP031882	SRR1039257	RNA	Col	SA_1.0mM,7h	5-w-old plant	Leaf	S
279	SRP031882	SRR1039133	RNA	Col	SA_1.0mM,30m	5-w-old plant	Leaf	S
280	SRP031882	SRR1039130	RNA	Col	SA_1.0mM,30m	5-w-old plant	Leaf	S
281	SRP031882	SRR1039272	RNA	Col	SA_1.0mM,7h	5-w-old plant	Leaf	S
282	SRP031882	SRR1039297	RNA	Col	SA_1.0mM,10h	5-w-old plant	Leaf	S
283	SRP031882	SRR1039201	RNA	Col	SA_1.0mM,3h	5-w-old plant	Leaf	S
284	SRP031882	SRR1039159	RNA	Col	SA_1.0mM,1h	5-w-old plant	Leaf	S
285	SRP031882	SRR1039169	RNA	Col	SA_1.0mM,1.5h	5-w-old plant	Leaf	S
286	SRP031882	SRR1039270	RNA	Col	SA_1.0mM,7h	5-w-old plant	Leaf	S
287	SRP031882	SRR1039312	RNA	Col	SA_1.0mM,12h	5-w-old plant	Leaf	S
288	SRP031882	SRR1039277	RNA	Col	SA_1.0mM,8h	5-w-old plant	Leaf	S
289	SRP031882	SRR1039212	RNA	Col	SA_1.0mM,4h	5-w-old plant	Leaf	S
290	SRP031882	SRR1039231	RNA	Col	SA_1.0mM,5h	5-w-old plant	Leaf	S
291	SRP031882	SRR1039253	RNA	Col	SA_1.0mM,6h	5-w-old plant	Leaf	S
292	SRP031882	SRR1039239	RNA	Col	SA_1.0mM,5h	5-w-old plant	Leaf	S
293	SRP031882	SRR1039310	RNA	Col	SA_1.0mM,12h	5-w-old plant	Leaf	S
294	SRP031882	SRR1039326	RNA	Col	SA_1.0mM,16h	5-w-old plant	Leaf	S
295	SRP031882	SRR1039281	RNA	Col	SA_1.0mM,8h	5-w-old plant	Leaf	S
296	SRP031882	SRR1039200	RNA	Col	SA_1.0mM,3h	5-w-old plant	Leaf	S
297	SRP031882	SRR1039155	RNA	Col	SA_1.0mM,1h	5-w-old plant	Leaf	S
298	SRP031882	SRR1039166	RNA	Col	SA_1.0mM,1.5h	5-w-old plant	Leaf	S
299	SRP031882	SRR1039209	RNA	Col	SA_1.0mM,4h	5-w-old plant	Leaf	S
300	SRP031882	SRR1039183	RNA	Col	SA_1.0mM,2h	5-w-old plant	Leaf	S
301	SRP031882	SRR1039160	RNA	Col	SA_1.0mM,1h	5-w-old plant	Leaf	S
302	SRP031882	SRR1039132	RNA	Col	SA_1.0mM,30m	5-w-old plant	Leaf	S
303	SRP031882	SRR1039325	RNA	Col	SA_1.0mM,16h	5-w-old plant	Leaf	S
304	SRP031882	SRR1039247	RNA	Col	SA_1.0mM,6h	5-w-old plant	Leaf	S
305	SRP031882	SRR1039157	RNA	Col	SA_1.0mM,1h	5-w-old plant	Leaf	S
306	SRP031882	SRR1039206	RNA	Col	SA_1.0mM,3h	5-w-old plant	Leaf	S
307	SRP031882	SRR1039261	RNA	Col	SA_1.0mM,7h	5-w-old plant	Leaf	S
308	SRP031882	SRR1039268	RNA	Col	SA_1.0mM,7h	5-w-old plant	Leaf	S
309	SRP031882	SRR1039256	RNA	Col	SA_1.0mM,6h	5-w-old plant	Leaf	S
310	SRP031882	SRR1039302	RNA	Col	SA_1.0mM,10h	5-w-old plant	Leaf	S
311	SRP031882	SRR1039229	RNA	Col	SA_1.0mM,5h	5-w-old plant	Leaf	S
312	SRP031882	SRR1039175	RNA	Col	SA_1.0mM,1.5h	5-w-old plant	Leaf	S
313	SRP031882	SRR1039217	RNA	Col	SA_1.0mM,4h	5-w-old plant	Leaf	S
314	SRP031882	SRR1039124	RNA	Col	SA_1.0mM,15m	5-w-old plant	Leaf	S
315	SRP031882	SRR1039137	RNA	Col	SA_1.0mM,30m	5-w-old plant	Leaf	S
316	SRP031882	SRR1039323	RNA	Col	SA_1.0mM,16h	5-w-old plant	Leaf	S
317	SRP031882	SRR1039193	RNA	Col	SA_1.0mM,3h	5-w-old plant	Leaf	S
318	SRP031882	SRR1039334	RNA	Col	SA_1.0mM,16h	5-w-old plant	Leaf	S
319	SRP031882	SRR1039144	RNA	Col	SA_1.0mM,30m	5-w-old plant	Leaf	S
320	SRP031882	SRR1039333	RNA	Col	SA_1.0mM,16h	5-w-old plant	Leaf	S
321	SRP031882	SRR1039220	RNA	Col	SA_1.0mM,4h	5-w-old plant	Leaf	S
322	SRP031882	SRR1039254	RNA	Col	SA_1.0mM,6h	5-w-old plant	Leaf	S
323	SRP031882	SRR1039320	RNA	Col	SA_1.0mM,12h	5-w-old plant	Leaf	S
324	SRP031882	SRR1039150	RNA	Col	SA_1.0mM,1h	5-w-old plant	Leaf	S
325	SRP031882	SRR1039215	RNA	Col	SA_1.0mM,4h	5-w-old plant	Leaf	S
326	SRP031882	SRR1039243	RNA	Col	SA_1.0mM,6h	5-w-old plant	Leaf	S
327	SRP031882	SRR1039163	RNA	Col	SA_1.0mM,1.5h	5-w-old plant	Leaf	S
328	SRP031882	SRR1039269	RNA	Col	SA_1.0mM,7h	5-w-old plant	Leaf	S
329	SRP031882	SRR1039214	RNA	Col	SA_1.0mM,4h	5-w-old plant	Leaf	S
330	SRP031882	SRR1039154	RNA	Col	SA_1.0mM,1h	5-w-old plant	Leaf	S
331	SRP031882	SRR1039248	RNA	Col	SA_1.0mM,6h	5-w-old plant	Leaf	S
332	SRP031882	SRR1039303	RNA	Col	SA_1.0mM,10h	5-w-old plant	Leaf	S
333	SRP031882	SRR1039279	RNA	Col	SA_1.0mM,8h	5-w-old plant	Leaf	S
334	SRP031882	SRR1039195	RNA	Col	SA_1.0mM,3h	5-w-old plant	Leaf	S
335	SRP031882	SRR1039118	RNA	Col	SA_1.0mM,15m	5-w-old plant	Leaf	S
336	SRP031882	SRR1039148	RNA	Col	SA_1.0mM,1h	5-w-old plant	Leaf	S
337	SRP031882	SRR1039208	RNA	Col	SA_1.0mM,3h	5-w-old plant	Leaf	S
338	SRP031882	SRR1039191	RNA	Col	SA_1.0mM,2h	5-w-old plant	Leaf	S
339	SRP031882	SRR1039329	RNA	Col	SA_1.0mM,16h	5-w-old plant	Leaf	S
340	SRP031882	SRR1039227	RNA	Col	SA_1.0mM,5h	5-w-old plant	Leaf	S
341	SRP125543	SRR6318855	RNA	Col	SA_2mmol/L,72h	Vegetative growth	Leaf	P
342	SRP031882	SRR1039189	RNA	Col	SA_1.0mM,2h	5-w-old plant	Leaf	S
343	SRP031882	SRR1039265	RNA	Col	SA_1.0mM,7h	5-w-old plant	Leaf	S
344	SRP031882	SRR1039237	RNA	Col	SA_1.0mM,5h	5-w-old plant	Leaf	S
345	SRP031882	SRR1039236	RNA	Col	SA_1.0mM,5h	5-w-old plant	Leaf	S
346	SRP031882	SRR1039244	RNA	Col	SA_1.0mM,6h	5-w-old plant	Leaf	S
347	SRP031882	SRR1039113	RNA	Col	SA_1.0mM,15m	5-w-old plant	Leaf	S
348	SRP031882	SRR1039319	RNA	Col	SA_1.0mM,12h	5-w-old plant	Leaf	S
349	SRP031882	SRR1039185	RNA	Col	SA_1.0mM,2h	5-w-old plant	Leaf	S
350	SRP031882	SRR1039173	RNA	Col	SA_1.0mM,1.5h	5-w-old plant	Leaf	S
351	SRP031882	SRR1039146	RNA	Col	SA_1.0mM,1h	5-w-old plant	Leaf	S
352	SRP031882	SRR1039188	RNA	Col	SA_1.0mM,2h	5-w-old plant	Leaf	S
353	SRP031882	SRR1039180	RNA	Col	SA_1.0mM,2h	5-w-old plant	Leaf	S
354	SRP031882	SRR1039232	RNA	Col	SA_1.0mM,5h	5-w-old plant	Leaf	S
355	SRP031882	SRR1039336	RNA	Col	SA_1.0mM,16h	5-w-old plant	Leaf	S
356	SRP031882	SRR1039228	RNA	Col	SA_1.0mM,5h	5-w-old plant	Leaf	S
357	SRP031882	SRR1039121	RNA	Col	SA_1.0mM,15m	5-w-old plant	Leaf	S
358	SRP031882	SRR1039315	RNA	Col	SA_1.0mM,12h	5-w-old plant	Leaf	S
359	SRP031882	SRR1039131	RNA	Col	SA_1.0mM,30m	5-w-old plant	Leaf	S
360	SRP031882	SRR1039170	RNA	Col	SA_1.0mM,1.5h	5-w-old plant	Leaf	S
361	SRP031882	SRR1039289	RNA	Col	SA_1.0mM,10h	5-w-old plant	Leaf	S
362	SRP031882	SRR1039186	RNA	Col	SA_1.0mM,2h	5-w-old plant	Leaf	S
363	SRP031882	SRR1039246	RNA	Col	SA_1.0mM,6h	5-w-old plant	Leaf	S
364	SRP031882	SRR1039298	RNA	Col	SA_1.0mM,10h	5-w-old plant	Leaf	S
365	SRP031882	SRR1039300	RNA	Col	SA_1.0mM,10h	5-w-old plant	Leaf	S
366	SRP031882	SRR1039203	RNA	Col	SA_1.0mM,3h	5-w-old plant	Leaf	S
367	SRP031882	SRR1039240	RNA	Col	SA_1.0mM,5h	5-w-old plant	Leaf	S
368	SRP031882	SRR1039147	RNA	Col	SA_1.0mM,1h	5-w-old plant	Leaf	S
369	SRP031882	SRR1039134	RNA	Col	SA_1.0mM,30m	5-w-old plant	Leaf	S
370	SRP031882	SRR1039120	RNA	Col	SA_1.0mM,15m	5-w-old plant	Leaf	S
371	SRP031882	SRR1039172	RNA	Col	SA_1.0mM,1.5h	5-w-old plant	Leaf	S
372	SRP031882	SRR1039171	RNA	Col	SA_1.0mM,1.5h	5-w-old plant	Leaf	S
373	SRP031882	SRR1039224	RNA	Col	SA_1.0mM,4h	5-w-old plant	Leaf	S
374	SRP031882	SRR1039286	RNA	Col	SA_1.0mM,8h	5-w-old plant	Leaf	S
375	SRP031882	SRR1039275	RNA	Col	SA_1.0mM,8h	5-w-old plant	Leaf	S
376	SRP031882	SRR1039122	RNA	Col	SA_1.0mM,15m	5-w-old plant	Leaf	S
377	SRP031882	SRR1039335	RNA	Col	SA_1.0mM,16h	5-w-old plant	Leaf	S
378	SRP031882	SRR1039322	RNA	Col	SA_1.0mM,16h	5-w-old plant	Leaf	S
379	SRP031882	SRR1039213	RNA	Col	SA_1.0mM,4h	5-w-old plant	Leaf	S
380	SRP031882	SRR1039249	RNA	Col	SA_1.0mM,6h	5-w-old plant	Leaf	S
381	SRP031882	SRR1039296	RNA	Col	SA_1.0mM,10h	5-w-old plant	Leaf	S
382	SRP031882	SRR1039266	RNA	Col	SA_1.0mM,7h	5-w-old plant	Leaf	S
383	SRP031882	SRR1039321	RNA	Col	SA_1.0mM,16h	5-w-old plant	Leaf	S
384	SRP031882	SRR1039252	RNA	Col	SA_1.0mM,6h	5-w-old plant	Leaf	S
385	SRP031882	SRR1039181	RNA	Col	SA_1.0mM,2h	5-w-old plant	Leaf	S
386	SRP031882	SRR1039223	RNA	Col	SA_1.0mM,4h	5-w-old plant	Leaf	S
387	SRP031882	SRR1039245	RNA	Col	SA_1.0mM,6h	5-w-old plant	Leaf	S
388	SRP031882	SRR1039145	RNA	Col	SA_1.0mM,1h	5-w-old plant	Leaf	S
389	SRP031882	SRR1039327	RNA	Col	SA_1.0mM,16h	5-w-old plant	Leaf	S
390	SRP031882	SRR1039283	RNA	Col	SA_1.0mM,8h	5-w-old plant	Leaf	S
391	SRP031882	SRR1039294	RNA	Col	SA_1.0mM,10h	5-w-old plant	Leaf	S
392	SRP031882	SRR1039129	RNA	Col	SA_1.0mM,30m	5-w-old plant	Leaf	S
393	SRP031882	SRR1039250	RNA	Col	SA_1.0mM,6h	5-w-old plant	Leaf	S
394	SRP031882	SRR1039242	RNA	Col	SA_1.0mM,6h	5-w-old plant	Leaf	S
395	SRP031882	SRR1039139	RNA	Col	SA_1.0mM,30m	5-w-old plant	Leaf	S
396	SRP031882	SRR1039197	RNA	Col	SA_1.0mM,3h	5-w-old plant	Leaf	S
397	SRP031882	SRR1039274	RNA	Col	SA_1.0mM,8h	5-w-old plant	Leaf	S
398	SRP031882	SRR1039234	RNA	Col	SA_1.0mM,5h	5-w-old plant	Leaf	S
399	SRP031882	SRR1039219	RNA	Col	SA_1.0mM,4h	5-w-old plant	Leaf	S
400	SRP031882	SRR1039151	RNA	Col	SA_1.0mM,1h	5-w-old plant	Leaf	S
401	SRP031882	SRR1039199	RNA	Col	SA_1.0mM,3h	5-w-old plant	Leaf	S
402	SRP031882	SRR1039230	RNA	Col	SA_1.0mM,5h	5-w-old plant	Leaf	S
403	SRP031882	SRR1039204	RNA	Col	SA_1.0mM,3h	5-w-old plant	Leaf	S
404	SRP031882	SRR1039331	RNA	Col	SA_1.0mM,16h	5-w-old plant	Leaf	S
405	SRP031882	SRR1039156	RNA	Col	SA_1.0mM,1h	5-w-old plant	Leaf	S
406	SRP031882	SRR1039287	RNA	Col	SA_1.0mM,8h	5-w-old plant	Leaf	S
407	SRP031882	SRR1039317	RNA	Col	SA_1.0mM,12h	5-w-old plant	Leaf	S
408	SRP031882	SRR1039192	RNA	Col	SA_1.0mM,2h	5-w-old plant	Leaf	S
409	SRP031882	SRR1039318	RNA	Col	SA_1.0mM,12h	5-w-old plant	Leaf	S
410	SRP031882	SRR1039205	RNA	Col	SA_1.0mM,3h	5-w-old plant	Leaf	S
411	SRP031882	SRR1039295	RNA	Col	SA_1.0mM,10h	5-w-old plant	Leaf	S
412	SRP031882	SRR1039258	RNA	Col	SA_1.0mM,7h	5-w-old plant	Leaf	S
413	SRP031882	SRR1039263	RNA	Col	SA_1.0mM,7h	5-w-old plant	Leaf	S
414	SRP031882	SRR1039115	RNA	Col	SA_1.0mM,15m	5-w-old plant	Leaf	S
415	SRP031882	SRR1039284	RNA	Col	SA_1.0mM,8h	5-w-old plant	Leaf	S
416	SRP031882	SRR1039141	RNA	Col	SA_1.0mM,30m	5-w-old plant	Leaf	S
417	SRP031882	SRR1039316	RNA	Col	SA_1.0mM,12h	5-w-old plant	Leaf	S
418	SRP031882	SRR1039307	RNA	Col	SA_1.0mM,12h	5-w-old plant	Leaf	S
419	SRP031882	SRR1039313	RNA	Col	SA_1.0mM,12h	5-w-old plant	Leaf	S
420	SRP031882	SRR1039190	RNA	Col	SA_1.0mM,2h	5-w-old plant	Leaf	S
421	SRP031882	SRR1039161	RNA	Col	SA_1.0mM,1.5h	5-w-old plant	Leaf	S
422	SRP031882	SRR1039167	RNA	Col	SA_1.0mM,1.5h	5-w-old plant	Leaf	S
423	SRP031882	SRR1039241	RNA	Col	SA_1.0mM,6h	5-w-old plant	Leaf	S
424	SRP031882	SRR1039267	RNA	Col	SA_1.0mM,7h	5-w-old plant	Leaf	S
425	SRP031882	SRR1039233	RNA	Col	SA_1.0mM,5h	5-w-old plant	Leaf	S
426	SRP031882	SRR1039210	RNA	Col	SA_1.0mM,4h	5-w-old plant	Leaf	S
427	SRP031882	SRR1039136	RNA	Col	SA_1.0mM,30m	5-w-old plant	Leaf	S
428	SRP031882	SRR1039304	RNA	Col	SA_1.0mM,10h	5-w-old plant	Leaf	S
429	SRP031882	SRR1039330	RNA	Col	SA_1.0mM,16h	5-w-old plant	Leaf	S
430	SRP031882	SRR1039178	RNA	Col	SA_1.0mM,2h	5-w-old plant	Leaf	S
431	SRP031882	SRR1039187	RNA	Col	SA_1.0mM,2h	5-w-old plant	Leaf	S
432	SRP031882	SRR1039114	RNA	Col	SA_1.0mM,15m	5-w-old plant	Leaf	S
433	SRP031882	SRR1039177	RNA	Col	SA_1.0mM,2h	5-w-old plant	Leaf	S
434	SRP031882	SRR1039280	RNA	Col	SA_1.0mM,8h	5-w-old plant	Leaf	S
435	SRP031882	SRR1039290	RNA	Col	SA_1.0mM,10h	5-w-old plant	Leaf	S
436	SRP031882	SRR1039328	RNA	Col	SA_1.0mM,16h	5-w-old plant	Leaf	S
437	SRP031882	SRR1039226	RNA	Col	SA_1.0mM,5h	5-w-old plant	Leaf	S
438	SRP031882	SRR1039194	RNA	Col	SA_1.0mM,3h	5-w-old plant	Leaf	S
439	SRP031882	SRR1039165	RNA	Col	SA_1.0mM,1.5h	5-w-old plant	Leaf	S
440	SRP031882	SRR1039149	RNA	Col	SA_1.0mM,1h	5-w-old plant	Leaf	S
441	SRP031882	SRR1039255	RNA	Col	SA_1.0mM,6h	5-w-old plant	Leaf	S
442	SRP031882	SRR1039143	RNA	Col	SA_1.0mM,30m	5-w-old plant	Leaf	S
443	SRP031882	SRR1039278	RNA	Col	SA_1.0mM,8h	5-w-old plant	Leaf	S
444	SRP031882	SRR1039207	RNA	Col	SA_1.0mM,3h	5-w-old plant	Leaf	S
445	SRP031882	SRR1039196	RNA	Col	SA_1.0mM,3h	5-w-old plant	Leaf	S
446	SRP031882	SRR1039222	RNA	Col	SA_1.0mM,4h	5-w-old plant	Leaf	S
447	SRP031882	SRR1039282	RNA	Col	SA_1.0mM,8h	5-w-old plant	Leaf	S
448	SRP031882	SRR1039116	RNA	Col	SA_1.0mM,15m	5-w-old plant	Leaf	S
449	SRP031882	SRR1039140	RNA	Col	SA_1.0mM,30m	5-w-old plant	Leaf	S
450	SRP031882	SRR1039174	RNA	Col	SA_1.0mM,1.5h	5-w-old plant	Leaf	S
451	SRP031882	SRR1039238	RNA	Col	SA_1.0mM,5h	5-w-old plant	Leaf	S
452	SRP031882	SRR1039135	RNA	Col	SA_1.0mM,30m	5-w-old plant	Leaf	S
453	SRP031882	SRR1039152	RNA	Col	SA_1.0mM,1h	5-w-old plant	Leaf	S
454	SRP031882	SRR1039225	RNA	Col	SA_1.0mM,5h	5-w-old plant	Leaf	S
455	SRP031882	SRR1039306	RNA	Col	SA_1.0mM,12h	5-w-old plant	Leaf	S
456	SRP031882	SRR1039162	RNA	Col	SA_1.0mM,1.5h	5-w-old plant	Leaf	S
457	SRP031882	SRR1039259	RNA	Col	SA_1.0mM,7h	5-w-old plant	Leaf	S
458	SRP031882	SRR1039142	RNA	Col	SA_1.0mM,30m	5-w-old plant	Leaf	S
459	SRP031882	SRR1039314	RNA	Col	SA_1.0mM,12h	5-w-old plant	Leaf	S
460	SRP031882	SRR1039311	RNA	Col	SA_1.0mM,12h	5-w-old plant	Leaf	S
461	SRP031882	SRR1039332	RNA	Col	SA_1.0mM,16h	5-w-old plant	Leaf	S
462	SRP031882	SRR1039125	RNA	Col	SA_1.0mM,15m	5-w-old plant	Leaf	S
463	SRP031882	SRR1039292	RNA	Col	SA_1.0mM,10h	5-w-old plant	Leaf	S
464	SRP031882	SRR1039126	RNA	Col	SA_1.0mM,15m	5-w-old plant	Leaf	S
465	SRP031882	SRR1039164	RNA	Col	SA_1.0mM,1.5h	5-w-old plant	Leaf	S
466	SRP031882	SRR1039291	RNA	Col	SA_1.0mM,10h	5-w-old plant	Leaf	S
467	SRP031882	SRR1039285	RNA	Col	SA_1.0mM,8h	5-w-old plant	Leaf	S
468	SRP031882	SRR1039273	RNA	Col	SA_1.0mM,8h	5-w-old plant	Leaf	S
469	SRP031882	SRR1039123	RNA	Col	SA_1.0mM,15m	5-w-old plant	Leaf	S
470	SRP031882	SRR1039070	RNA	Col	JA/MeJA_0.1mM,10h	5-w-old plant	Leaf	S
471	SRP031882	SRR1039076	RNA	Col	JA/MeJA_0.1mM,10h	5-w-old plant	Leaf	S
472	SRP031882	SRR1038941	RNA	Col	JA/MeJA_0.1mM,1.5h	5-w-old plant	Leaf	S
473	SRP031882	SRR1038910	RNA	Col	JA/MeJA_0.1mM,30m	5-w-old plant	Leaf	S
474	SRP031882	SRR1038986	RNA	Col	JA/MeJA_0.1mM,4h	5-w-old plant	Leaf	S
475	SRP031882	SRR1038956	RNA	Col	JA/MeJA_0.1mM,2h	5-w-old plant	Leaf	S
476	SRP031882	SRR1038914	RNA	Col	JA/MeJA_0.1mM,30m	5-w-old plant	Leaf	S
477	SRP031882	SRR1038932	RNA	Col	JA/MeJA_0.1mM,1h	5-w-old plant	Leaf	S
478	SRP031882	SRR1039057	RNA	Col	JA/MeJA_0.1mM,8h	5-w-old plant	Leaf	S
479	SRP031882	SRR1039040	RNA	Col	JA/MeJA_0.1mM,7h	5-w-old plant	Leaf	S
480	SRP031882	SRR1038997	RNA	Col	JA/MeJA_0.1mM,4h	5-w-old plant	Leaf	S
481	SRP031882	SRR1039024	RNA	Col	JA/MeJA_0.1mM,6h	5-w-old plant	Leaf	S
482	SRP031882	SRR1039092	RNA	Col	JA/MeJA_0.1mM,12h	5-w-old plant	Leaf	S
483	SRP031882	SRR1038898	RNA	Col	JA/MeJA_0.1mM,15m	5-w-old plant	Leaf	S
484	SRP031882	SRR1038907	RNA	Col	JA/MeJA_0.1mM,30m	5-w-old plant	Leaf	S
485	SRP031882	SRR1038964	RNA	Col	JA/MeJA_0.1mM,2h	5-w-old plant	Leaf	S
486	SRP031882	SRR1039051	RNA	Col	JA/MeJA_0.1mM,8h	5-w-old plant	Leaf	S
487	SRP031882	SRR1039106	RNA	Col	JA/MeJA_0.1mM,16h	5-w-old plant	Leaf	S
488	SRP031882	SRR1038965	RNA	Col	JA/MeJA_0.1mM,2h	5-w-old plant	Leaf	S
489	SRP031882	SRR1039081	RNA	Col	JA/MeJA_0.1mM,12h	5-w-old plant	Leaf	S
490	SRP031882	SRR1039020	RNA	Col	JA/MeJA_0.1mM,6h	5-w-old plant	Leaf	S
491	SRP031882	SRR1039084	RNA	Col	JA/MeJA_0.1mM,12h	5-w-old plant	Leaf	S
492	SRP031882	SRR1039077	RNA	Col	JA/MeJA_0.1mM,10h	5-w-old plant	Leaf	S
493	SRP031882	SRR1039042	RNA	Col	JA/MeJA_0.1mM,7h	5-w-old plant	Leaf	S
494	SRP031882	SRR1039013	RNA	Col	JA/MeJA_0.1mM,5h	5-w-old plant	Leaf	S
495	SRP031882	SRR1038909	RNA	Col	JA/MeJA_0.1mM,30m	5-w-old plant	Leaf	S
496	SRP031882	SRR1039011	RNA	Col	JA/MeJA_0.1mM,5h	5-w-old plant	Leaf	S
497	SRP031882	SRR1038931	RNA	Col	JA/MeJA_0.1mM,1h	5-w-old plant	Leaf	S
498	SRP031882	SRR1039087	RNA	Col	JA/MeJA_0.1mM,12h	5-w-old plant	Leaf	S
499	SRP031882	SRR1038928	RNA	Col	JA/MeJA_0.1mM,1h	5-w-old plant	Leaf	S
500	SRP031882	SRR1038963	RNA	Col	JA/MeJA_0.1mM,2h	5-w-old plant	Leaf	S
501	SRP031882	SRR1039068	RNA	Col	JA/MeJA_0.1mM,10h	5-w-old plant	Leaf	S
502	SRP031882	SRR1038901	RNA	Col	JA/MeJA_0.1mM,15m	5-w-old plant	Leaf	S
503	SRP031882	SRR1039089	RNA	Col	JA/MeJA_0.1mM,12h	5-w-old plant	Leaf	S
504	SRP031882	SRR1038949	RNA	Col	JA/MeJA_0.1mM,1.5h	5-w-old plant	Leaf	S
505	SRP031882	SRR1039100	RNA	Col	JA/MeJA_0.1mM,16h	5-w-old plant	Leaf	S
506	SRP031882	SRR1039044	RNA	Col	JA/MeJA_0.1mM,7h	5-w-old plant	Leaf	S
507	SRP031882	SRR1039103	RNA	Col	JA/MeJA_0.1mM,16h	5-w-old plant	Leaf	S
508	SRP031882	SRR1038937	RNA	Col	JA/MeJA_0.1mM,1.5h	5-w-old plant	Leaf	S
509	SRP031882	SRR1038906	RNA	Col	JA/MeJA_0.1mM,30m	5-w-old plant	Leaf	S
510	SRP031882	SRR1039056	RNA	Col	JA/MeJA_0.1mM,8h	5-w-old plant	Leaf	S
511	SRP031882	SRR1038996	RNA	Col	JA/MeJA_0.1mM,4h	5-w-old plant	Leaf	S
512	SRP031882	SRR1038911	RNA	Col	JA/MeJA_0.1mM,30m	5-w-old plant	Leaf	S
513	SRP031882	SRR1038994	RNA	Col	JA/MeJA_0.1mM,4h	5-w-old plant	Leaf	S
514	SRP031882	SRR1039015	RNA	Col	JA/MeJA_0.1mM,5h	5-w-old plant	Leaf	S
515	SRP031882	SRR1038902	RNA	Col	JA/MeJA_0.1mM,15m	5-w-old plant	Leaf	S
516	SRP031882	SRR1039065	RNA	Col	JA/MeJA_0.1mM,10h	5-w-old plant	Leaf	S
517	SRP031882	SRR1039082	RNA	Col	JA/MeJA_0.1mM,12h	5-w-old plant	Leaf	S
518	SRP031882	SRR1039105	RNA	Col	JA/MeJA_0.1mM,16h	5-w-old plant	Leaf	S
519	SRP031882	SRR1039047	RNA	Col	JA/MeJA_0.1mM,7h	5-w-old plant	Leaf	S
520	SRP031882	SRR1038890	RNA	Col	JA/MeJA_0.1mM,15m	5-w-old plant	Leaf	S
521	SRP031882	SRR1038912	RNA	Col	JA/MeJA_0.1mM,30m	5-w-old plant	Leaf	S
522	SRP031882	SRR1039001	RNA	Col	JA/MeJA_0.1mM,5h	5-w-old plant	Leaf	S
523	SRP031882	SRR1039102	RNA	Col	JA/MeJA_0.1mM,16h	5-w-old plant	Leaf	S
524	SRP031882	SRR1038985	RNA	Col	JA/MeJA_0.1mM,4h	5-w-old plant	Leaf	S
525	SRP031882	SRR1038999	RNA	Col	JA/MeJA_0.1mM,4h	5-w-old plant	Leaf	S
526	SRP031882	SRR1039066	RNA	Col	JA/MeJA_0.1mM,10h	5-w-old plant	Leaf	S
527	SRP031882	SRR1038900	RNA	Col	JA/MeJA_0.1mM,15m	5-w-old plant	Leaf	S
528	SRP031882	SRR1039049	RNA	Col	JA/MeJA_0.1mM,8h	5-w-old plant	Leaf	S
529	SRP031882	SRR1038891	RNA	Col	JA/MeJA_0.1mM,15m	5-w-old plant	Leaf	S
530	SRP031882	SRR1039074	RNA	Col	JA/MeJA_0.1mM,10h	5-w-old plant	Leaf	S
531	SRP031882	SRR1039033	RNA	Col	JA/MeJA_0.1mM,7h	5-w-old plant	Leaf	S
532	SRP031882	SRR1038970	RNA	Col	JA/MeJA_0.1mM,3h	5-w-old plant	Leaf	S
533	SRP031882	SRR1038983	RNA	Col	JA/MeJA_0.1mM,3h	5-w-old plant	Leaf	S
534	SRP031882	SRR1038899	RNA	Col	JA/MeJA_0.1mM,15m	5-w-old plant	Leaf	S
535	SRP031882	SRR1038995	RNA	Col	JA/MeJA_0.1mM,4h	5-w-old plant	Leaf	S
536	SRP031882	SRR1038916	RNA	Col	JA/MeJA_0.1mM,30m	5-w-old plant	Leaf	S
537	SRP031882	SRR1039012	RNA	Col	JA/MeJA_0.1mM,5h	5-w-old plant	Leaf	S
538	SRP031882	SRR1038933	RNA	Col	JA/MeJA_0.1mM,1h	5-w-old plant	Leaf	S
539	SRP031882	SRR1038913	RNA	Col	JA/MeJA_0.1mM,30m	5-w-old plant	Leaf	S
540	SRP031882	SRR1039112	RNA	Col	JA/MeJA_0.1mM,16h	5-w-old plant	Leaf	S
541	SRP031882	SRR1039093	RNA	Col	JA/MeJA_0.1mM,12h	5-w-old plant	Leaf	S
542	SRP031882	SRR1038966	RNA	Col	JA/MeJA_0.1mM,2h	5-w-old plant	Leaf	S
543	SRP031882	SRR1038958	RNA	Col	JA/MeJA_0.1mM,2h	5-w-old plant	Leaf	S
544	SRP031882	SRR1039036	RNA	Col	JA/MeJA_0.1mM,7h	5-w-old plant	Leaf	S
545	SRP031882	SRR1038895	RNA	Col	JA/MeJA_0.1mM,15m	5-w-old plant	Leaf	S
546	SRP031882	SRR1038930	RNA	Col	JA/MeJA_0.1mM,1h	5-w-old plant	Leaf	S
547	SRP031882	SRR1039031	RNA	Col	JA/MeJA_0.1mM,6h	5-w-old plant	Leaf	S
548	SRP031882	SRR1038968	RNA	Col	JA/MeJA_0.1mM,2h	5-w-old plant	Leaf	S
549	SRP031882	SRR1038927	RNA	Col	JA/MeJA_0.1mM,1h	5-w-old plant	Leaf	S
550	SRP031882	SRR1038957	RNA	Col	JA/MeJA_0.1mM,2h	5-w-old plant	Leaf	S
551	SRP031882	SRR1039058	RNA	Col	JA/MeJA_0.1mM,8h	5-w-old plant	Leaf	S
552	SRP031882	SRR1039029	RNA	Col	JA/MeJA_0.1mM,6h	5-w-old plant	Leaf	S
553	SRP031882	SRR1038992	RNA	Col	JA/MeJA_0.1mM,4h	5-w-old plant	Leaf	S
554	SRP031882	SRR1039060	RNA	Col	JA/MeJA_0.1mM,8h	5-w-old plant	Leaf	S
555	SRP031882	SRR1039075	RNA	Col	JA/MeJA_0.1mM,10h	5-w-old plant	Leaf	S
556	SRP031882	SRR1038967	RNA	Col	JA/MeJA_0.1mM,2h	5-w-old plant	Leaf	S
557	SRP031882	SRR1038962	RNA	Col	JA/MeJA_0.1mM,2h	5-w-old plant	Leaf	S
558	SRP031882	SRR1039004	RNA	Col	JA/MeJA_0.1mM,5h	5-w-old plant	Leaf	S
559	SRP031882	SRR1039035	RNA	Col	JA/MeJA_0.1mM,7h	5-w-old plant	Leaf	S
560	SRP031882	SRR1038924	RNA	Col	JA/MeJA_0.1mM,1h	5-w-old plant	Leaf	S
561	SRP031882	SRR1039030	RNA	Col	JA/MeJA_0.1mM,6h	5-w-old plant	Leaf	S
562	SRP031882	SRR1039108	RNA	Col	JA/MeJA_0.1mM,16h	5-w-old plant	Leaf	S
563	SRP031882	SRR1039071	RNA	Col	JA/MeJA_0.1mM,10h	5-w-old plant	Leaf	S
564	SRP031882	SRR1038954	RNA	Col	JA/MeJA_0.1mM,2h	5-w-old plant	Leaf	S
565	SRP031882	SRR1039026	RNA	Col	JA/MeJA_0.1mM,6h	5-w-old plant	Leaf	S
566	SRP031882	SRR1038903	RNA	Col	JA/MeJA_0.1mM,15m	5-w-old plant	Leaf	S
567	SRP031882	SRR1038988	RNA	Col	JA/MeJA_0.1mM,4h	5-w-old plant	Leaf	S
568	SRP031882	SRR1039038	RNA	Col	JA/MeJA_0.1mM,7h	5-w-old plant	Leaf	S
569	SRP031882	SRR1039021	RNA	Col	JA/MeJA_0.1mM,6h	5-w-old plant	Leaf	S
570	SRP031882	SRR1038979	RNA	Col	JA/MeJA_0.1mM,3h	5-w-old plant	Leaf	S
571	SRP031882	SRR1038917	RNA	Col	JA/MeJA_0.1mM,30m	5-w-old plant	Leaf	S
572	SRP031882	SRR1038984	RNA	Col	JA/MeJA_0.1mM,3h	5-w-old plant	Leaf	S
573	SRP031882	SRR1038920	RNA	Col	JA/MeJA_0.1mM,30m	5-w-old plant	Leaf	S
574	SRP031882	SRR1039039	RNA	Col	JA/MeJA_0.1mM,7h	5-w-old plant	Leaf	S
575	SRP031882	SRR1039072	RNA	Col	JA/MeJA_0.1mM,10h	5-w-old plant	Leaf	S
576	SRP031882	SRR1039091	RNA	Col	JA/MeJA_0.1mM,12h	5-w-old plant	Leaf	S
577	SRP031882	SRR1039101	RNA	Col	JA/MeJA_0.1mM,16h	5-w-old plant	Leaf	S
578	SRP031882	SRR1039043	RNA	Col	JA/MeJA_0.1mM,7h	5-w-old plant	Leaf	S
579	SRP031882	SRR1039019	RNA	Col	JA/MeJA_0.1mM,6h	5-w-old plant	Leaf	S
580	SRP031882	SRR1039064	RNA	Col	JA/MeJA_0.1mM,8h	5-w-old plant	Leaf	S
581	SRP031882	SRR1038993	RNA	Col	JA/MeJA_0.1mM,4h	5-w-old plant	Leaf	S
582	SRP031882	SRR1039090	RNA	Col	JA/MeJA_0.1mM,12h	5-w-old plant	Leaf	S
583	SRP031882	SRR1039034	RNA	Col	JA/MeJA_0.1mM,7h	5-w-old plant	Leaf	S
584	SRP031882	SRR1038952	RNA	Col	JA/MeJA_0.1mM,1.5h	5-w-old plant	Leaf	S
585	SRP031882	SRR1039069	RNA	Col	JA/MeJA_0.1mM,10h	5-w-old plant	Leaf	S
586	SRP031882	SRR1039083	RNA	Col	JA/MeJA_0.1mM,12h	5-w-old plant	Leaf	S
587	SRP031882	SRR1038977	RNA	Col	JA/MeJA_0.1mM,3h	5-w-old plant	Leaf	S
588	SRP031882	SRR1038972	RNA	Col	JA/MeJA_0.1mM,3h	5-w-old plant	Leaf	S
589	SRP031882	SRR1039016	RNA	Col	JA/MeJA_0.1mM,5h	5-w-old plant	Leaf	S
590	SRP031882	SRR1039018	RNA	Col	JA/MeJA_0.1mM,6h	5-w-old plant	Leaf	S
591	SRP031882	SRR1038973	RNA	Col	JA/MeJA_0.1mM,3h	5-w-old plant	Leaf	S
592	SRP031882	SRR1039054	RNA	Col	JA/MeJA_0.1mM,8h	5-w-old plant	Leaf	S
593	SRP031882	SRR1039052	RNA	Col	JA/MeJA_0.1mM,8h	5-w-old plant	Leaf	S
594	SRP031882	SRR1039006	RNA	Col	JA/MeJA_0.1mM,5h	5-w-old plant	Leaf	S
595	SRP031882	SRR1038982	RNA	Col	JA/MeJA_0.1mM,3h	5-w-old plant	Leaf	S
596	SRP031882	SRR1039053	RNA	Col	JA/MeJA_0.1mM,8h	5-w-old plant	Leaf	S
597	SRP031882	SRR1038975	RNA	Col	JA/MeJA_0.1mM,3h	5-w-old plant	Leaf	S
598	SRP031882	SRR1039063	RNA	Col	JA/MeJA_0.1mM,8h	5-w-old plant	Leaf	S
599	SRP031882	SRR1039062	RNA	Col	JA/MeJA_0.1mM,8h	5-w-old plant	Leaf	S
600	SRP031882	SRR1039045	RNA	Col	JA/MeJA_0.1mM,7h	5-w-old plant	Leaf	S
601	SRP031882	SRR1039059	RNA	Col	JA/MeJA_0.1mM,8h	5-w-old plant	Leaf	S
602	SRP031882	SRR1038896	RNA	Col	JA/MeJA_0.1mM,15m	5-w-old plant	Leaf	S
603	SRP031882	SRR1039109	RNA	Col	JA/MeJA_0.1mM,16h	5-w-old plant	Leaf	S
604	SRP031882	SRR1038915	RNA	Col	JA/MeJA_0.1mM,30m	5-w-old plant	Leaf	S
605	SRP031882	SRR1038974	RNA	Col	JA/MeJA_0.1mM,3h	5-w-old plant	Leaf	S
606	SRP031882	SRR1039009	RNA	Col	JA/MeJA_0.1mM,5h	5-w-old plant	Leaf	S
607	SRP031882	SRR1038987	RNA	Col	JA/MeJA_0.1mM,4h	5-w-old plant	Leaf	S
608	SRP031882	SRR1039073	RNA	Col	JA/MeJA_0.1mM,10h	5-w-old plant	Leaf	S
609	SRP031882	SRR1038922	RNA	Col	JA/MeJA_0.1mM,1h	5-w-old plant	Leaf	S
610	SRP031882	SRR1039085	RNA	Col	JA/MeJA_0.1mM,12h	5-w-old plant	Leaf	S
611	SRP031882	SRR1039097	RNA	Col	JA/MeJA_0.1mM,16h	5-w-old plant	Leaf	S
612	SRP031882	SRR1038951	RNA	Col	JA/MeJA_0.1mM,1.5h	5-w-old plant	Leaf	S
613	SRP031882	SRR1038971	RNA	Col	JA/MeJA_0.1mM,3h	5-w-old plant	Leaf	S
614	SRP031882	SRR1039010	RNA	Col	JA/MeJA_0.1mM,5h	5-w-old plant	Leaf	S
615	SRP031882	SRR1039002	RNA	Col	JA/MeJA_0.1mM,5h	5-w-old plant	Leaf	S
616	SRP031882	SRR1039041	RNA	Col	JA/MeJA_0.1mM,7h	5-w-old plant	Leaf	S
617	SRP031882	SRR1039098	RNA	Col	JA/MeJA_0.1mM,16h	5-w-old plant	Leaf	S
618	SRP031882	SRR1039107	RNA	Col	JA/MeJA_0.1mM,16h	5-w-old plant	Leaf	S
619	SRP031882	SRR1039032	RNA	Col	JA/MeJA_0.1mM,6h	5-w-old plant	Leaf	S
620	SRP031882	SRR1038944	RNA	Col	JA/MeJA_0.1mM,1.5h	5-w-old plant	Leaf	S
621	SRP031882	SRR1039007	RNA	Col	JA/MeJA_0.1mM,5h	5-w-old plant	Leaf	S
622	SRP031882	SRR1039000	RNA	Col	JA/MeJA_0.1mM,4h	5-w-old plant	Leaf	S
623	SRP031882	SRR1038904	RNA	Col	JA/MeJA_0.1mM,15m	5-w-old plant	Leaf	S
624	SRP031882	SRR1038929	RNA	Col	JA/MeJA_0.1mM,1h	5-w-old plant	Leaf	S
625	SRP031882	SRR1038955	RNA	Col	JA/MeJA_0.1mM,2h	5-w-old plant	Leaf	S
626	SRP031882	SRR1038908	RNA	Col	JA/MeJA_0.1mM,30m	5-w-old plant	Leaf	S
627	SRP031882	SRR1039111	RNA	Col	JA/MeJA_0.1mM,16h	5-w-old plant	Leaf	S
628	SRP031882	SRR1039008	RNA	Col	JA/MeJA_0.1mM,5h	5-w-old plant	Leaf	S
629	SRP031882	SRR1038991	RNA	Col	JA/MeJA_0.1mM,4h	5-w-old plant	Leaf	S
630	SRP031882	SRR1038905	RNA	Col	JA/MeJA_0.1mM,30m	5-w-old plant	Leaf	S
631	SRP031882	SRR1039050	RNA	Col	JA/MeJA_0.1mM,8h	5-w-old plant	Leaf	S
632	SRP031882	SRR1039003	RNA	Col	JA/MeJA_0.1mM,5h	5-w-old plant	Leaf	S
633	SRP031882	SRR1039078	RNA	Col	JA/MeJA_0.1mM,10h	5-w-old plant	Leaf	S
634	SRP031882	SRR1039067	RNA	Col	JA/MeJA_0.1mM,10h	5-w-old plant	Leaf	S
635	SRP031882	SRR1039023	RNA	Col	JA/MeJA_0.1mM,6h	5-w-old plant	Leaf	S
636	SRP031882	SRR1038990	RNA	Col	JA/MeJA_0.1mM,4h	5-w-old plant	Leaf	S
637	SRP031882	SRR1038950	RNA	Col	JA/MeJA_0.1mM,1.5h	5-w-old plant	Leaf	S
638	SRP031882	SRR1038936	RNA	Col	JA/MeJA_0.1mM,1h	5-w-old plant	Leaf	S
639	SRP031882	SRR1038925	RNA	Col	JA/MeJA_0.1mM,1h	5-w-old plant	Leaf	S
640	SRP031882	SRR1039055	RNA	Col	JA/MeJA_0.1mM,8h	5-w-old plant	Leaf	S
641	SRP031882	SRR1038918	RNA	Col	JA/MeJA_0.1mM,30m	5-w-old plant	Leaf	S
642	SRP031882	SRR1038959	RNA	Col	JA/MeJA_0.1mM,2h	5-w-old plant	Leaf	S
643	SRP031882	SRR1039094	RNA	Col	JA/MeJA_0.1mM,12h	5-w-old plant	Leaf	S
644	SRP031882	SRR1038940	RNA	Col	JA/MeJA_0.1mM,1.5h	5-w-old plant	Leaf	S
645	SRP031882	SRR1039061	RNA	Col	JA/MeJA_0.1mM,8h	5-w-old plant	Leaf	S
646	SRP031882	SRR1038998	RNA	Col	JA/MeJA_0.1mM,4h	5-w-old plant	Leaf	S
647	SRP031882	SRR1039079	RNA	Col	JA/MeJA_0.1mM,10h	5-w-old plant	Leaf	S
648	SRP031882	SRR1038897	RNA	Col	JA/MeJA_0.1mM,15m	5-w-old plant	Leaf	S
649	SRP031882	SRR1038945	RNA	Col	JA/MeJA_0.1mM,1.5h	5-w-old plant	Leaf	S
650	SRP031882	SRR1039037	RNA	Col	JA/MeJA_0.1mM,7h	5-w-old plant	Leaf	S
651	SRP031882	SRR1038981	RNA	Col	JA/MeJA_0.1mM,3h	5-w-old plant	Leaf	S
652	SRP031882	SRR1038893	RNA	Col	JA/MeJA_0.1mM,15m	5-w-old plant	Leaf	S
653	SRP031882	SRR1038946	RNA	Col	JA/MeJA_0.1mM,1.5h	5-w-old plant	Leaf	S
654	SRP031882	SRR1039110	RNA	Col	JA/MeJA_0.1mM,16h	5-w-old plant	Leaf	S
655	SRP031882	SRR1038889	RNA	Col	JA/MeJA_0.1mM,15m	5-w-old plant	Leaf	S
656	SRP031882	SRR1039025	RNA	Col	JA/MeJA_0.1mM,6h	5-w-old plant	Leaf	S
657	SRP031882	SRR1039104	RNA	Col	JA/MeJA_0.1mM,16h	5-w-old plant	Leaf	S
658	SRP031882	SRR1038961	RNA	Col	JA/MeJA_0.1mM,2h	5-w-old plant	Leaf	S
659	SRP031882	SRR1038919	RNA	Col	JA/MeJA_0.1mM,30m	5-w-old plant	Leaf	S
660	SRP031882	SRR1038943	RNA	Col	JA/MeJA_0.1mM,1.5h	5-w-old plant	Leaf	S
661	SRP031882	SRR1039088	RNA	Col	JA/MeJA_0.1mM,12h	5-w-old plant	Leaf	S
662	SRP031882	SRR1038969	RNA	Col	JA/MeJA_0.1mM,3h	5-w-old plant	Leaf	S
663	SRP031882	SRR1038947	RNA	Col	JA/MeJA_0.1mM,1.5h	5-w-old plant	Leaf	S
664	SRP031882	SRR1039022	RNA	Col	JA/MeJA_0.1mM,6h	5-w-old plant	Leaf	S
665	SRP031882	SRR1039095	RNA	Col	JA/MeJA_0.1mM,12h	5-w-old plant	Leaf	S
666	SRP031882	SRR1038948	RNA	Col	JA/MeJA_0.1mM,1.5h	5-w-old plant	Leaf	S
667	SRP031882	SRR1039027	RNA	Col	JA/MeJA_0.1mM,6h	5-w-old plant	Leaf	S
668	SRP031882	SRR1038921	RNA	Col	JA/MeJA_0.1mM,1h	5-w-old plant	Leaf	S
669	SRP031882	SRR1038935	RNA	Col	JA/MeJA_0.1mM,1h	5-w-old plant	Leaf	S
670	SRP031882	SRR1038938	RNA	Col	JA/MeJA_0.1mM,1.5h	5-w-old plant	Leaf	S
671	SRP031882	SRR1038923	RNA	Col	JA/MeJA_0.1mM,1h	5-w-old plant	Leaf	S
672	SRP031882	SRR1038976	RNA	Col	JA/MeJA_0.1mM,3h	5-w-old plant	Leaf	S
673	SRP031882	SRR1038926	RNA	Col	JA/MeJA_0.1mM,1h	5-w-old plant	Leaf	S
674	SRP031882	SRR1038980	RNA	Col	JA/MeJA_0.1mM,3h	5-w-old plant	Leaf	S
675	SRP031882	SRR1038892	RNA	Col	JA/MeJA_0.1mM,15m	5-w-old plant	Leaf	S
676	SRP031882	SRR1039099	RNA	Col	JA/MeJA_0.1mM,16h	5-w-old plant	Leaf	S
677	SRP031882	SRR1038894	RNA	Col	JA/MeJA_0.1mM,15m	5-w-old plant	Leaf	S
678	SRP031882	SRR1039046	RNA	Col	JA/MeJA_0.1mM,7h	5-w-old plant	Leaf	S
679	SRP031882	SRR1038939	RNA	Col	JA/MeJA_0.1mM,1.5h	5-w-old plant	Leaf	S
680	SRP031882	SRR1039005	RNA	Col	JA/MeJA_0.1mM,5h	5-w-old plant	Leaf	S
681	SRP031882	SRR1039014	RNA	Col	JA/MeJA_0.1mM,5h	5-w-old plant	Leaf	S
682	SRP031882	SRR1038953	RNA	Col	JA/MeJA_0.1mM,2h	5-w-old plant	Leaf	S
683	SRP031882	SRR1039080	RNA	Col	JA/MeJA_0.1mM,10h	5-w-old plant	Leaf	S
684	SRP031882	SRR1039096	RNA	Col	JA/MeJA_0.1mM,12h	5-w-old plant	Leaf	S
685	SRP031882	SRR1039017	RNA	Col	JA/MeJA_0.1mM,6h	5-w-old plant	Leaf	S
686	SRP031882	SRR1039028	RNA	Col	JA/MeJA_0.1mM,6h	5-w-old plant	Leaf	S
687	SRP031882	SRR1038978	RNA	Col	JA/MeJA_0.1mM,3h	5-w-old plant	Leaf	S
688	SRP031882	SRR1038934	RNA	Col	JA/MeJA_0.1mM,1h	5-w-old plant	Leaf	S
689	SRP031882	SRR1039086	RNA	Col	JA/MeJA_0.1mM,12h	5-w-old plant	Leaf	S
690	SRP031882	SRR1038960	RNA	Col	JA/MeJA_0.1mM,2h	5-w-old plant	Leaf	S
691	SRP125543	SRR6318857	RNA	Col	JA_1mM,72h	Vegetative growth	Leaf	P
692	SRP031882	SRR1038989	RNA	Col	JA/MeJA_0.1mM,4h	5-w-old plant	Leaf	S
693	SRP031882	SRR1038942	RNA	Col	JA/MeJA_0.1mM,1.5h	5-w-old plant	Leaf	S
694	SRP031882	SRR1039048	RNA	Col	JA/MeJA_0.1mM,7h	5-w-old plant	Leaf	S
